# Supplementary material for: A Network Landscape of HPVOPC Reveals Methylation Alterations as Significant Drivers of Gene Expression via an Immune-Mediated GPCR Signal
Source: Cancers (Basel). 2023 Sep 1;15(17):4379. doi: 10.3390/cancers15174379 (PMC10486378; doi:10.3390/cancers15174379)
Supplement: Supplementary file 1 [file cancers-15-04379-s001.zip]

Archive with 1 entries (1 files):
- cancers-2533497-supplementary.pdf
